# Supplementary material for: The architecture of kinesin-3 KLP-6 reveals a multilevel-lockdown mechanism for autoinhibition
Source: Nat Commun. 2022 Jul 25;13:4281. doi: 10.1038/s41467-022-32048-y (PMC9314371; doi:10.1038/s41467-022-32048-y)
Supplement: Supplementary file 3 — Source Data [file 41467_2022_32048_MOESM3_ESM.xlsx]

## Sheet: Figure 4a
Figure 4a: Microtubule-stimulated ATPase activities of the wild-type and various mutants of full-length KLP-6
data set1	KHC+MT	MD+MT	WT+MT	N410A+MT	W421A+MT	E457R+MT	D458A+MT	E564A+MT	I570Q+MT	R606A+MT	R662A+MT	F698Q+MT
	0.249244	0.329634	0.015712	0.266248	0.109796	0.231491	0.298473	0.0191161	0.137557	0.028833	0.093164	0.016185
	0.249552	0.326514	0.020305	0.200101	0.128214	0.247619	0.306726	0.0308405	0.136678	0.06586	0.286244	0.021902
AVERAGE	0.249398	0.328074	0.0180085	0.233175	0.119005	0.239555	0.3026	0.0249783	0.137118	0.0473465	0.189704	0.0190435
data set2	KHC+MT	MD+MT	WT+MT	N410A+MT	W421A+MT	E457R+MT	D458A+MT	E564A+MT	I570Q+MT	R606A+MT	R662A+MT	F698Q+MT
	0.286512	0.356343	0.009474	0.143402	0.14056	0.243204	0.300011	0.0293264	0.108591	0.052278	0.200235	0.019504
	0.294319	0.294053	0.005256	0.241459	0.17492	0.2414	0.302274	0.0273926	0.166425	0.060758	0.22787	0.017191
AVERAGE	0.290415	0.325198	0.007365	0.192431	0.15774	0.242302	0.301142	0.0283595	0.137508	0.056518	0.214052	0.0183475
data set3	KHC+MT	MD+MT	WT+MT	N410A+MT	W421A+MT	E457R+MT	D458A+MT	E564A+MT	I570Q+MT	R606A+MT	R662A+MT	F698Q+MT
	0.283895	0.375593	0.011577	0.199678	0.100982	0.2062	0.312138	0.029078	0.122813	0.025405	0.215365	0.01536
	0.290118	0.328062	0.006168	0.226314	0.172739	0.209248	0.316433	0.021467	0.121986	0.077137	0.188932	0.033987
AVERAGE	0.287006	0.351828	0.0088725	0.212996	0.13686	0.207724	0.314285	0.0252725	0.122399	0.051271	0.202149	0.0246735
Nomalized MT-simulated ATPase activities compared to the KHC+MT
KHC+MT	MD+MT	WT+MT	N410A+MT	W421A+MT	E457R+MT	D458A+MT	E564A+MT	I570Q+MT	R606A+MT	R662A+MT	F698Q+MT
0.904906	1.19037	0.0653413	0.846041	0.431793	0.869192	1.09794	0.0906302	0.497512	0.17179	0.688314	0.0690967
1.05373	1.17994	0.0267229	0.698207	0.572337	0.879159	1.09265	0.102898	0.498928	0.205068	0.776659	0.0665713
1.04136	1.27656	0.0321926	0.772826	0.496579	0.753697	1.14034	0.0916977	0.444109	0.18603	0.733467	0.0895243
P value
	KHC+MT	MD+MT	WT+MT	N410A+MT	W421A+MT	E457R+MT	D458A+MT	E564A+MT	I570Q+MT	R606A+MT	R662A+MT	F698Q+MT
AVERAGE	0.249398	0.328074	0.0180085	0.233175	0.119005	0.239555	0.3026	0.0249783	0.137118	0.0473465	0.189704	0.0190435
AVERAGE	0.290415	0.325198	0.007365	0.192431	0.15774	0.242302	0.301142	0.0283595	0.137508	0.056518	0.214052	0.0183475
AVERAGE	0.287006	0.351828	0.0088725	0.212996	0.13686	0.207724	0.314285	0.0252725	0.122399	0.051271	0.202149	0.0246735
P value		3.68225e-06		7.93574e-05	0.00041249	4.6572e-05	6.39245e-07	0.0133778	3.53449e-05	0.000694282	1.64569e-05	0.0752632

## Sheet: Figure 4c
Figure 4c: The ratio of the tip to cell body average florescence intensity of full-length KLP-6 and its various mutants in the N2A cells
data set1	WT	N410A	W421A	E457R	D458A	E564A	I570Q	R606A	R662A	F698Q
	0.278933	3.25003	3.65437	2.36501	3.26984	0.384831	1.36392	0.516047	2.43881	0.530663
	0.441782	3.52135	1.46443	5.47798	1.46944	0.252865	1.16796	0.822611	1.4301	0.456941
	0.679935	3.05352	0.675186	4.23625	4.54344	0.489111	0.859808	0.703899	0.843871	0.401705
	0.589396	3.79905	3.64714	7.88631	4.08711	0.549361	0.66369	2.00258	0.711273	0.315617
	0.459058	5.71384	1.02273	3.44519	2.48689	0.549094	1.01267	0.439929	1.66518	0.639294
	0.305944	2.25144	0.76168	4.69981	3.22278	0.538688	1.20034	0.632864	4.66098	0.303228
	0.436381	2.8422	3.64984	4.59138	3.56633	0.555158	0.777765	1.02488	0.493884	0.199179
	0.298802	4.23892	0.58984	6.9029	2.91898	0.516593	0.671253	0.801918	0.589425	0.249493
	0.56962	3.54529	1.68345	2.48688	6.06725	0.420438	1.19559	1.18676	0.349386	0.268649
	0.489881	7.19399	0.880415	4.08533	6.26045	0.53497	0.569058	0.772574	0.769877	0.655937
	0.323722	3.67398	0.747592	3.4148	2.83915	0.455388	0.767114	1.25836	2.01785	0.50827
	0.651981	4.13765	0.918645	1.36511	2.89728	0.52038	0.685646	1.06634	0.550593	0.326467
	0.208888	3.75148	0.677403	7.47151	5.28966	0.491861	0.676065	1.0583	3.36385	0.330479
	0.372032	3.01486	1.6222	6.21476	2.13049	0.592879	1.02842	0.836282	0.857824	0.443265
	0.438144	2.11705	2.43245	7.90009	2.92728	0.428879	0.825711	2.96284	1.25728	0.587793
AVERAGE	0.4363	3.74031	1.62849	4.83622	3.59842	0.485366	0.897667	1.07241	1.46668	0.414465
data set2	WT	N410A	W421A	E457R	D458A	E564A	I570Q	R606A	R662A	F698Q
	0.513934	1.93522	0.999934	2.42967	4.7669	0.429995	0.925668	0.562915	0.756126	0.440294
	0.128948	1.1316	3.90232	7.54597	1.98839	0.52698	0.616957	0.841377	1.31608	0.482213
	0.26102	1.50563	1.20832	8.32409	4.14592	0.572957	1.23338	0.726776	1.09849	0.402631
	0.680828	1.9571	1.34538	3.72957	2.13188	0.68587	1.49535	1.05884	0.765764	0.717469
	0.222712	6.72096	1.01653	7.16689	5.55097	0.443209	0.995527	0.727706	1.3675	0.29226
	0.319779	2.85867	0.942185	1.92013	5.6447	0.628834	0.786236	1.00612	1.91364	0.304132
	0.358254	5.35706	0.927371	1.32257	4.30646	0.590494	1.26536	0.574063	1.99981	0.433724
	0.320723	2.43321	2.53396	3.33005	1.47532	0.123225	0.636731	1.0238	1.81199	0.502773
	0.493099	5.09488	1.75423	3.83165	3.97833	0.57935	0.669429	0.661525	0.965279	0.449835
	0.219499	4.74836	0.80618	8.38822	3.42038	0.163745	0.664931	3.36071	0.756478	0.354192
	0.437209	3.40533	1.85466	2.31293	5.65464	0.0999281	1.0469	1.03333	0.692934	0.525605
	0.373035	5.22366	1.91954	6.09844	3.99928	0.281778	0.85107	0.8991	0.70781	0.738858
	0.263267	5.007	0.539333	3.06997	1.62827	0.457191	1.37231	2.29361	2.18737	0.237112
	0.478015	3.71728	2.0902	2.85835	2.25484	0.376612	0.99289	0.689197	1.08478	0.339427
	0.45302	5.53007	1.18811	8.49719	7.55076	0.460398	1.06913	1.05756	1.09519	0.377241
AVERAGE	0.368223	3.77507	1.53522	4.72171	3.8998	0.428038	0.974791	1.10111	1.23462	0.439851
data set3	WT	N410A	W421A	E457R	D458A	E564A	I570Q	R606A	R662A	F698Q
	0.188238	2.49961	0.677777	4.91448	2.32278	0.498618	0.973832	0.936867	2.96157	0.451009
	0.518645	8.89502	0.805453	6.98741	6.6806	0.326971	1.07085	2.06769	0.450766	0.163858
	0.418042	1.44859	6.87448	3.03756	3.94396	0.298623	0.600092	0.791116	4.83536	0.304183
	0.433271	4.25968	0.786546	5.09706	3.1313	0.467019	1.53275	0.848892	0.308325	0.29818
	0.320893	3.54956	0.69829	2.8311	4.287	0.472678	1.29006	1.0722	2.853	0.422103
	0.292211	5.31757	0.866309	2.35794	4.57197	0.507295	1.18482	0.962495	0.788395	0.322789
	0.462128	4.91037	4.65754	4.05082	5.95892	0.375394	0.814119	0.934263	0.539328	0.319461
	0.765286	1.21625	1.17318	2.90392	2.53004	0.239786	0.785608	1.24753	1.35955	0.881837
	0.250708	9.48149	3.1736	6.04557	4.90137	0.59914	0.746936	0.963828	0.941263	0.47819
	0.305571	1.65295	1.58634	1.56762	5.46914	0.437307	0.831714	1.07638	0.579735	0.477839
	0.360431	1.95942	1.33364	6.20097	0.596433	0.550353	1.45729	0.833224	2.47475	0.253037
	0.456133	1.48594	1.4391	2.71535	1.78271	0.606448	1.78726	0.762527	3.13769	0.104138
	0.328022	0.686048	1.02148	8.71894	8.23783	0.538204	1.19966	0.3257	0.993942	0.263017
	0.48348	1.60832	0.942873	3.75675	1.43543	0.416301	0.832375	0.622661	0.523501	0.410649
	0.418237	4.63746	2.60884	10.7062	2.89924	0.708442	1.1162	4.24191	0.4357	0.799195
AVERAGE	0.400086	3.57389	1.9097	4.79278	3.91658	0.469505	1.08157	1.17915	1.54552	0.396632
P value
	WT	N410A	W421A	E457R	D458A	E564A	I570Q	R606A	R662A	F698Q
AVERAGE	0.4363	3.74031	1.62849	4.83622	3.59842	0.485366	0.897667	1.07241	1.46668	0.414465
AVERAGE	0.368223	3.77507	1.53522	4.72171	3.8998	0.428038	0.974791	1.10111	1.23462	0.439851
AVERAGE	0.400086	3.57389	1.9097	4.79278	3.91658	0.469505	1.08157	1.17915	1.54552	0.396632
P value		9.13345e-07	0.000351099	3.66259e-08	5.44733e-06	0.0846806	0.00050856	4.41777e-05	0.000442813	0.544

## Sheet: Supplementary Figure 9c
Supplementary Figure 9c: Distribution of the distance between Mg2+ and D458 in the D-loop of the FHA domain during the molecular dynamics simulations of full-length KLP-6
Original data			Fitted curves
Distance Range (Å)	Distribution		Distance (Å)	Peak 1															Peak 2
<1.75	0		1.75	4.75586e-21															1.53903e-15
1.76-2.25	0		1.81061	1.70131e-20															8.63626e-15
2.26-2.75	0		1.87121	5.97531e-20															4.62941e-14
2.76-3.25	0.00047619		1.93182	2.06045e-19															2.37054e-13
3.26-3.75	0.25838		1.99242	6.97568e-19															1.15955e-12
3.76-4.26	0.384		2.05303	2.31865e-18															5.41821e-12
4.26-4.75	0.03095		2.11364	7.56672e-18															2.41848e-11
4.76-2.25	0.03743		2.17424	2.4244e-17															1.03122e-10
5.26-5.75	0.12657		2.23485	7.62647e-17															4.20032e-10
5.76-6.25	0.12276		2.29545	2.35541e-16															1.63431e-09
6.26-6.75	0.03314		2.35606	7.14225e-16															6.07449e-09
6.76-7.25	0.00476		2.41667	2.12631e-15															2.15678e-08
7.26-7.75	0.000857143		2.47727	6.215e-15															7.31516e-08
			2.53788	1.78353e-14															2.37009e-07
			2.59848	5.02507e-14															7.33544e-07
			2.65909	1.39004e-13															2.16875e-06
			2.7197	3.77519e-13															6.12513e-06
			2.7803	1.00664e-12															1.6525e-05
			2.84091	2.6353e-12															4.25884e-05
			2.90152	6.77348e-12															0.000104849
			2.96212	1.70929e-11															0.000246579
			3.02273	4.23493e-11															0.00055395
			3.08333	1.03015e-10															0.00119
			3.14394	2.46023e-10															0.00244
			3.20455	5.76866e-10															0.00477
			3.26515	1.328e-09															0.00893
			3.32576	3.00156e-09															0.01595
			3.38636	6.66068e-09															0.02723
			3.44697	1.45115e-08															0.04441
			3.50758	3.10408e-08															0.06918
			3.56818	6.51892e-08															0.10294
			3.62879	1.34413e-07															0.14633
			3.68939	2.72103e-07															0.19869
			3.75	5.40813e-07															0.25772
			3.81061	1.05532e-06															0.31934
			3.87121	2.02184e-06															0.37798
			3.93182	3.80305e-06															0.42738
			3.99242	7.0233e-06															0.46161
			4.05303	1.27343e-05															0.47628
			4.11364	2.26689e-05															0.46943
			4.17424	3.96197e-05															0.44198
			4.23485	6.79854e-05															0.39751
			4.29545	0.000114536															0.34153
			4.35606	0.00018945															0.2803
			4.41667	0.00030766															0.21976
			4.47727	0.000490535															0.16458
			4.53788	0.00076788															0.11774
			4.59848	0.00118															0.08047
			4.65909	0.00178															0.05253
			4.7197	0.00264															0.03276
			4.7803	0.00384															0.01952
			4.84091	0.00548															0.01111
			4.90152	0.00768															0.00604
			4.96212	0.01058															0.00314
			5.02273	0.01429															0.00156
			5.08333	0.01897															0.000737005
			5.14394	0.02471															0.000333618
			5.20455	0.0316															0.000144262
			5.26515	0.03968															5.95901e-05
			5.32576	0.04893															2.35136e-05
			5.38636	0.05923															8.8631e-06
			5.44697	0.07039															3.19135e-06
			5.50758	0.08213															1.0977e-06
			5.56818	0.09409															3.60676e-07
			5.62879	0.10582															1.13206e-07
			5.68939	0.11686															3.39427e-08
			5.75	0.12669															9.72176e-09
			5.81061	0.13486															2.65989e-09
			5.87121	0.14093															6.95194e-10
			5.93182	0.14461															1.73568e-10
			5.99242	0.14567															4.13956e-11
			6.05303	0.14408															9.43108e-12
			6.11364	0.13991															2.05253e-12
			6.17424	0.13338															4.26718e-13
			6.23485	0.12485															8.47449e-14
			6.29545	0.11474															1.60771e-14
			6.35606	0.10352															2.91356e-15
			6.41667	0.09171															5.04385e-16
			6.47727	0.07976															8.34108e-17
			6.53788	0.06811															1.31766e-17
			6.59848	0.0571															1.98842e-18
			6.65909	0.047															2.86638e-19
			6.7197	0.03798															3.94712e-20
			6.7803	0.03013															5.19218e-21
			6.84091	0.02347															6.52441e-22
			6.90152	0.01795															7.83166e-23
			6.96212	0.01348															8.98025e-24
			7.02273	0.00994															9.8366e-25
			7.08333	0.00719															1.02926e-25
			7.14394	0.00511															1.02878e-26
			7.20455	0.00357															9.82304e-28
			7.26515	0.00244															8.95963e-29
			7.32576	0.00164															7.80649e-30
			7.38636	0.00108															6.49746e-31
			7.44697	0.000703318															5.16598e-32
			7.50758	0.000447651															3.92359e-33
			7.56818	0.000279738															2.84667e-34
			7.62879	0.000171627															1.97293e-35
			7.68939	0.000103382															1.3062e-36
			7.75	6.11403e-05															8.26091e-38

## Sheet: Supplementary Figure 11a
Supplementary Figure 11a: The SDS-PAGE analysis of the protein qualities of KLP-6 and its mutants used for the ATPase activity assay

## Sheet: Supplementary Figure 11b
Supplementary Figure 11b: Basal ATPase activities of the wild-type and various mutants of full-length KLP-6
data set1	KHC	MD	WT	N410A	W421A	E457R	D458A	E564A	I570Q	R606A	R662A	F698Q
	0.0024584	0.017368	0.0021301	0.008407	0.0064618	0.0028513	0.0096679	-0.0107286	-0.0003865	-0.0009238	-0.00227	-0.0101359
	0.0116408	0.039233	0.008128	0.006085	-0.0002441	-0.0032434	0.000308	0.0178978	0.0111266	-0.007781	0.007133	-0.008751
AVERAGE	0.0070496	0.0283005	0.00512905	0.007246	0.00310885	-0.00019605	0.00498795	0.0035846	0.00537005	-0.0043524	0.0024315	-0.00944345
data set2	KHC	MD	WT	N410A	W421A	E457R	D458A	E564A	I570Q	R606A	R662A	F698Q
	-0.0018268	0.025179	-0.009006	-0.001381	-0.0049651	-0.0103349	0.0069686	-0.0053985	0.0003595	-0.0146285	0.013108	-0.0153035
	0.0049007	0.02554	-0.0021298	-0.000842	-0.0029238	-0.0045977	0.0070945	-0.0071262	-0.0027302	-0.0008588	0.001399	-0.0110984
AVERAGE	0.00153695	0.0253595	-0.0055679	-0.0011115	-0.00394445	-0.0074663	0.00703155	-0.00626235	-0.00118535	-0.00774365	0.0072535	-0.0132009
data set3	KHC	MD	WT	N410A	W421A	E457R	D458A	E564A	I570Q	R606A	R662A	F698Q
	0.0061979	0.035701	-0.0006669	-0.000447	-0.0036543	-0.000931	0.0217596	-0.0070796	-0.0001407	-0.0084679	0.011734	-0.0082742
	0.018156	0.024548	-0.0032579	-0.002135	-0.0046057	-0.010173	0.0157137	-0.0093448	-0.0074463	-0.0023519	0.000905	-0.0185408
AVERAGE	0.012177	0.0301245	-0.0019624	-0.001291	-0.00413	-0.005552	0.0187367	-0.0082122	-0.0037935	-0.0054099	0.0063195	-0.0134075
Nomalized basal ATPase activities compared to the KHC+MT
KHC+MT	KHC	MD	WT	N410A	W421A	E457R	D458A	E564A	I570Q	R606A	R662A	F698Q
0.904906	0.0255785	0.102684	0.01861	0.0262911	0.01128	-0.00071134	0.0180981	0.0130062	0.0194845	-0.0157921	0.00882236	-0.0342642
1.05373	0.00557661	0.0920134	-0.0202023	-0.00403292	-0.0143119	-0.0270904	0.025513	-0.0227221	-0.00430088	-0.0280967	0.0263183	-0.0478978
1.04136	0.0441823	0.109303	-0.00712029	-0.00468421	-0.0149851	-0.0201447	0.0679833	-0.0297968	-0.0137642	-0.0196291	0.0229294	-0.0486472
